# Supplementary material for: Physiological Ageing of the Lumbar Intervertebral Disc Based on Magnetic Resonance Imaging, a Systematic Literature Review
Source: Medicina (Kaunas). 2025 Aug 8;61(8):1430. doi: 10.3390/medicina61081430 (PMC12388827; doi:10.3390/medicina61081430)
Supplement: Supplementary file 1 [file medicina-61-01430-s001.zip]

Archive with 3 entries (3 files):
- PRISMA_2020_checklist.pdf
- PRISMA_2020_flow_diagram.pdf
- Supplemental File Tables.pdf
